# Supplementary material for: Ferula sinkiangensis (Chou-AWei, Chinese Ferula): Traditional Uses, Phytoconstituents, Biosynthesis, and Pharmacological Activities
Source: Plants (Basel). 2023 Feb 16;12(4):902. doi: 10.3390/plants12040902 (PMC9958602; doi:10.3390/plants12040902)
Supplement: Supplementary file 1 [file plants-12-00902-s001.zip]

Archive with 1 entries (1 files):
- plants-2143860-supplementary.pdf
